# Supplementary material for: Temporal and spatial variability of dynamic microstate brain network in disorders of consciousness
Source: CNS Neurosci Ther. 2024 Feb 22;30(2):e14641. doi: 10.1111/cns.14641 (PMC10883110; doi:10.1111/cns.14641)
Supplement: Supplementary file 1 — Data S1. [file CNS-30-e14641-s001.xlsx]

## Sheet: Sheet1
Patient	DOC	Gender	Age (years)	Patient	DOC	Gender	Age (years)
1	MCS	Male	56	1	VS	Male	67
2	MCS	Male	40	2	VS	Female	54
3	MCS	Female	50	3	VS	Male	37
4	MCS	Female	61	4	VS	Male	34
5	MCS	Male	56	5	VS	Female	52
6	MCS	Male	64	6	VS	Male	30
7	MCS	Female	67	7	VS	Female	14
8	MCS	Male	61	8	VS	Male	40
9	MCS	Female	56	9	VS	Female	40
10	MCS	Male	25	10	VS	Male	48
11	MCS	Female	41	11	VS	Male	44
12	MCS	Male	52	12	VS	Female	36
13	MCS	Male	56	13	VS	Male	20
14	MCS	Female	31	14	VS	Male	55
15	MCS	Male	38	15	VS	Male	59
16	MCS	Female	59	16	VS	Female	18
